# Supplementary material for: EBUS-TBNA Cytological Samples for Comprehensive Molecular Testing in Non–Small Cell Lung Cancer
Source: Cancers (Basel). 2021 Apr 25;13(9):2084. doi: 10.3390/cancers13092084 (PMC8123471; doi:10.3390/cancers13092084)
Supplement: Supplementary file 1 [file cancers-13-02084-s001.zip]

Archive with 1 entries (1 files):
- cancers-1167443-supplementary.pdf
